# Supplementary material for: Genome‐wide association study reveals novel players in defense hormone crosstalk in Arabidopsis
Source: Plant Cell Environ. 2018 Jul 3;41(10):2342–56. doi: 10.1111/pce.13357 (PMC6175328; doi:10.1111/pce.13357)
Supplement: Supplementary file 1 — Supplemental Table S1. PDF1.2 gene expression data in 349 Arabidopsis thaliana accessions treated with MeJA or a combination of MeJA and either SA or ABA. Supplemental Table S2. Arabidopsis thaliana loci of SNP‐trait associations and underlying candidate genes within 15 kb up‐ and down‐stream of identified SNPs associated with ABA/JA crosstalk. Supplemental Table S3. List of T‐DNA insertion lines used in this study. Supplemental Table S4. List of primers used in this study. Supplemental Figure S1. Relative PDF1.2 expression in T‐DNA insertion lines of candidate genes associated with SA‐JA crosstalk. Supplemental Figure S2. Relative PDF1.2 expression in T‐DNA insertion lines of candidate genes associated with ABA‐JA crosstalk. [file PCE-41-2342-s001.zip › Supplemental Table S1.xlsx]

## Sheet: Table S1
Supporting Table S1: PDF1.2 gene expression data in 349 Arabidopsis thaliana accessions treated with MeJA or a combination of MeJA and either SA or ABA.
	Column C-F: Log2 values of PDF1.2 mRNA levels relative to mRNA levels of reference gene PPA2 (PDF1.2/PPA2) in Arabidopsis leaves 24 h after treatment with MeJA, MeJA+SA, MeJA+ABA and in untreated control leaves.
	Columns G and K: Fold-change in PDF1.2 mRNA levels in MeJA+SA and MeJA+ABA treatments over MeJA treatment alone. These values were used as input for the AMM, FAST-LMM and LSM analyses.
	Columns H-J and L-N: Values 1 and 0 indicate whether or not the PDF1.2 expression data given in Column G or K were included in the normally distributed set and thus used (1) or not (0) in the AMM, FAST-LMM, or LSM analysis.
ABRC number	Accession name	log2 (PDF1.2/PPA2) control	log2 (PDF1.2/PPA2) MeJA	log2 (PDF1.2/PPA2) MeJA+SA	log2 (PDF1.2/PPA2) MeJA+ABA	log2 [PDF1.2MeJA+SA/PDF1.2MeJA]	AMM	FAST-LMM	LSM	log2 [PDF1.2MeJA+ABA/PDF1.2MeJA]	AMM	FAST-LMM	LSM
CS76267	TOU-K-3	-4.6	4.1	2.6	-4.2	-1.6	1	1	0	-16.7	1	1	0
CS76258	TOU-A1-96	-2.9	3.8	3.2	-0.5	-0.6	1	1	0	-13.8	1	1	0
CS76165	LI-OF-095	-4.2	1.7	-3	-2.2	-4.7	1	1	0	-12.5	1	1	0
CS76233	T1040	0.8	6.1	0.7	-2.4	-5.4	1	1	0	-11.8	1	1	0
CS76176	Lp2-2	-10.4	-3.7	-6.1	-4.9	-2.4	1	1	1	-11.8	1	1	1
CS28241	Es-0	7.2	5.9	6.5	5.8	0.6	1	1	1	-11.5	1	1	1
CS76124	Duk	-2.5	-1.1	-1.6	-5.6	-0.5	1	1	1	-11.2	1	1	1
CS28760	Tiv-1	-0.7	3.6	-0.4	-2.9	-4	1	1	0	-10.9	1	1	0
CS28279	Gel-1	-1.1	-0.6	-3.5	-6.7	-2.9	1	1	1	-10.9	1	1	1
CS28720	S96	-3.5	0.2	-0.9	-2.8	-1.2	1	1	0	-10.9	1	1	0
CS76105	Bur-0	0.5	5.8	-0.7	-1.3	-6.5	1	1	1	-10.7	1	1	1
CS28165	Co-4	2	4.7	-0.8	-2.1	-5.5	1	1	0	-10.7	1	1	0
CS76181	MIB-15	-0.7	7.3	3.8	-1.2	-3.5	1	1	0	-10.5	1	1	0
CS76236	T1110	3.6	5.4	1.5	-5.6	-3.9	1	1	1	-10.4	1	1	1
CS28729	Sei-0	5.1	5.3	1.3	6.3	-4	1	1	1	-10.4	1	1	1
CS76234	T1060	1.8	1.8	1.2	-3.6	-0.6	1	1	0	-10.3	1	1	0
CS76306	Zdr-6	-4.9	5.8	3.8	0.5	-1.9	1	1	0	-10.3	1	1	0
CS76268	Ts-1	-2.3	0.1	-3.4	-3.2	-3.5	1	1	1	-10.3	1	1	1
CS76152	Kelsterbach-4	-3.5	-2.9	-3.9	-6.3	-1.1	1	1	1	-10.2	1	1	1
CS76138	Gul1-2	0.1	4.7	0.6	-2.2	-4.2	0	0	0	-10	0	0	0
CS76207	PAR-5	2.4	2.6	0.7	-5.5	-1.8	1	1	0	-9.9	1	1	0
CS76142	Hov4-1	5.3	5.7	5.3	2.4	-0.4	1	1	1	-9.8	1	1	1
CS76210	Per-1	7.6	4.1	2.3	8.5	-1.8	1	1	1	-9.8	0	0	0
CS28158	Cit-0	2.4	1.3	4.1	-0.9	2.7	1	1	0	-9.7	1	1	0
CS76243	TÅD 01	-1.8	3.7	2	2.8	-1.7	1	1	0	-9.7	1	1	0
CS28725	Sav-0	-2.1	6.2	1.8	-3.2	-4.4	1	1	0	-9.6	1	1	0
CS76113	Col-0	1.7	5.8	3.3	-10.9	-2.5	1	1	1	-9.4	0	0	0
CS76266	TOU-J-3	0.2	6.3	2	-1.2	-4.3	1	1	0	-9.4	1	1	0
CS76145	Hs-0	-2.1	0.1	-3.3	-6.5	-3.4	1	1	1	-9.4	1	1	1
CS28804	Wa-1	-6.1	-0.2	-3.8	-6	-3.5	1	1	1	-9.4	1	1	1
CS28280	Gie-0	-3.4	-2.6	-3.7	-5.9	-1.1	1	1	1	-9.4	1	1	1
CS28620	PHW-20	-3.4	6.4	-1.8	-7.4	-8.2	1	1	0	-9.3	0	0	0
CS76132	Fjä1-5	-2.7	1.4	0.2	-3.2	-1.2	1	1	1	-9.3	1	1	1
CS76206	PAR-4	-1.7	0.3	-2.3	-3	-2.7	1	1	0	-9.3	1	1	0
CS28344	Hey-1	-2.3	1.7	0.5	-6.2	-1.1	1	1	1	-9.2	1	1	1
CS76202	Ost-0	0.6	1.4	0	-3.5	-1.4	1	1	0	-9.2	1	1	0
CS76198	NFA-10	-2.8	-2.3	-3.9	-3.3	-1.5	1	1	1	-9.1	1	1	1
CS76252	TOU-A1-115	1.2	5.3	1.7	-1.3	-3.6	1	1	0	-9	1	1	0
CS76215	Pu2-23	-1.8	5.5	3	2.2	-2.5	1	1	1	-9	1	1	1
CS28812	WAR	-4	1.7	-0.9	-3.7	-2.6	1	1	0	-8.9	1	1	0
CS76148	JEA	-2	5.2	0.5	-1.1	-4.7	1	1	1	-8.8	1	1	1
CS28640	Pla-0	-1.4	6	0	-6.5	-6	1	1	1	-8.7	1	1	1
CS76987	Kulturen-1	2.2	6.8	4.9	-0.4	-1.9	1	1	1	-8.7	1	1	1
CS76086	627ME-4Y1	-2.3	5.6	-0.4	-0.2	-6	0	0	0	-8.7	0	0	0
CS28343	Hau-0	-4	-1.9	-3.8	-4.7	-1.9	1	1	1	-8.7	1	1	1
CS76300	VOU-2	-2.1	-2.3	-2.3	-2.4	0	1	1	0	-8.7	1	1	0
CS76193	Mz-0	-4.8	-4	-2.8	-6.6	1.2	1	1	1	-8.6	1	1	1
CS28613	PHW-13	0.3	-2.3	-5.9	-7.7	-3.6	1	1	0	-8.5	1	1	0
CS76088	Alc-0	-0.2	0.7	-1.6	-2.4	-2.2	1	1	1	-8.5	1	1	1
CS76276	UKNW06-060	-1	1.6	-3.7	-1.4	-5.3	1	1	0	-8.5	1	1	0
CS28788	UK-2	-3.5	0.2	-0.7	-7.7	-0.9	1	1	0	-8.4	1	1	0
CS76083	11 ME 1.32	-5.8	1.2	-5.2	-8.2	-6.4	1	1	0	-8.3	1	1	0
CS28614	PHW-14	-3.6	1.3	-0.1	-5.9	-1.4	1	1	0	-8.3	1	1	0
CS28420	Kro-0	-2	0.7	-3.1	-4.9	-3.8	1	1	1	-8.3	1	1	1
CS28135	Chat-1	-2.5	3.6	0.6	-0.3	-3	1	1	1	-8.3	1	1	1
CS28063	Be-1	1.4	3.3	1	-0.4	-2.3	1	1	0	-8.3	1	1	0
CS28461	Li-7	0.3	-2.4	-0.9	-4.8	1.5	1	1	0	-8.3	1	1	0
CS28635	PHW-35	0.5	1.4	-1.2	-3.9	-2.6	1	1	0	-8.2	1	1	0
CS28587	Or-0	-6.6	-3.8	-4.6	-8.9	-0.7	1	1	1	-8.2	1	1	1
CS76307	Zdrl2-24	2	2.6	1.3	1.2	-1.3	1	1	0	-8.1	1	1	0
CS76281	UKSE06-192	-4	4.1	1.7	-0.4	-2.4	1	1	0	-8	1	1	0
CS28848	Ors-1	1.1	-1	0	-7.7	1	1	1	0	-7.9	1	1	0
CS76247	TDr-18	-0.3	7.4	3.3	2.2	-4.2	1	1	0	-7.9	1	1	0
CS76179	Lz-0	10	4.1	3	2	-1.2	1	1	0	-7.9	1	1	0
CS28849	Ors-2	-2.7	1.1	-0.3	-8.2	-1.4	1	1	0	-7.8	1	1	0
CS76250	Tomegap-2	4.2	7.5	4.3	-1.2	-3.1	1	1	1	-7.8	1	1	1
CS28823	Ws	-2.2	-1.2	1	-3.9	2.3	1	1	0	-7.8	1	1	0
CS28326	Gr-5	-0.6	6.4	2.5	-4.3	-3.9	1	1	0	-7.7	1	1	0
CS76201	Ör-1	-3.1	-0.1	-5.5	-3.7	-5.4	1	1	0	-7.7	1	1	0
CS76260	TOU-E-11	-0.1	2.3	3.3	0.9	1	1	1	0	-7.7	1	1	0
CS76216	Ra-0	-0.3	3.1	-1.5	-5.3	-4.6	1	1	1	-7.6	1	1	1
CS28759	Ting-1	-1.7	5.8	4	-1.5	-1.8	1	1	1	-7.6	1	1	1
CS76188	MNF-Pot-68	4.6	7.9	5.4	2.5	-2.6	1	1	0	-7.6	1	1	0
CS28734	Sh-0	-1.6	5.1	-0.2	-4.2	-5.3	1	1	0	-7.5	1	1	0
CS76167	Lillö-1	1	4.4	-0.2	-1.4	-4.6	1	1	0	-7.5	1	1	0
CS76133	Ga-0	-2.5	0.2	-0.1	-2.6	-0.3	1	1	1	-7.5	1	1	1
CS28053	Bå1-2	0.2	3.6	2.9	-1.5	1.5	1	1	0	-7.5	1	1	0
CS76149	Ka-0	1.5	5.3	3.4	3	-1.9	1	1	0	-7.5	1	1	0
CS76262	TOU-H-13	-7	2.6	-1.2	-4.2	-3.8	1	1	0	-7.4	1	1	0
CS76205	PAR-3	-2.3	-0.6	-4.3	-3.2	-3.8	1	1	0	-7.4	1	1	0
CS76134	Gd-1	-2	5.4	1.7	0.1	-3.8	1	1	0	-7.3	1	1	0
CS76169	Lis-1	-0.2	5.5	1.6	1.7	-3.9	1	1	0	-7.3	1	1	0
CS76223	Sanna-2	-0.9	5.1	4	-3.9	-1.1	1	1	1	-7.2	1	1	1
CS76194	N13	4.3	4.1	1.8	-1.7	-2.2	1	1	1	-7.2	1	1	1
CS76119	DraIV1-7	0.6	2.1	-4	-3.5	-6.1	0	0	0	-7.2	0	0	0
CS28685	Rhen-1	-3.1	1.5	-2	-2.8	-3.4	1	1	1	-7.2	1	1	1
CS28459	Li-6	-1.1	-1.7	-2.8	-4.7	-1.1	1	1	0	-7.2	1	1	0
CS76189	MOG-37	0.4	1.3	-1.6	-0.4	-2.9	1	1	0	-7.2	1	1	0
CS28200	Da-0	-5.1	0.7	-0.3	-7.7	-1	1	1	1	-7	1	1	0
CS28064	Benk-1	-1	6.7	3.4	-0.1	-3.3	1	1	1	-7	1	1	1
CS28217	Ede-1	-1.7	3.4	-0.8	-6.1	-4.2	1	1	0	-6.9	1	1	0
CS76109	Can-0	-5.2	2.6	1.1	-5.1	-1.5	1	1	1	-6.9	1	1	1
CS28364	Je-0	3	3.8	1.3	-1	-2.5	1	1	1	-6.9	1	1	1
CS76102	Brö1-6	-2.8	1.3	0	-1.8	-1.3	1	1	0	-6.9	1	1	1
CS76219	Rev-2	2.2	3.5	3.4	0.5	-0.1	1	1	1	-6.9	1	1	1
CS28252	Fi-1	-1.7	0.2	-0.1	0.7	-0.3	1	1	0	-6.9	1	1	0
CS76286	UKSE06-414	-2.7	4.7	1.6	-5.1	-3	1	1	0	-6.8	1	1	0
CS28090	Blh-2	0.7	4.5	2.8	-3.8	-1.7	1	1	0	-6.8	1	1	0
CS28578	Nz1	-5.2	0.5	-2.9	-5.4	-3.4	1	1	1	-6.8	1	1	1
CS76200	Ömö2-1	-1.8	-2.8	-4.5	-5.5	-1.7	1	1	0	-6.8	1	1	0
CS76158	LAC-5	-1.3	4.7	1.5	-2.8	-3.2	1	1	0	-6.7	1	1	0
CS28847	Zu-1	-2.7	1.9	-0.9	-2.7	-2.9	1	1	0	-6.7	1	1	0
CS28622	PHW-22	-2.9	1	0.1	-2.5	-1	1	1	0	-6.7	1	1	0
CS28808	Wag-3	-1.8	-1.6	-5.6	-2.5	-4	1	1	0	-6.7	1	1	0
CS76177	Lp2-6	3.2	8.6	4.5	-1.7	-4.2	1	1	1	-6.6	1	1	1
CS76104	BUl	-6.5	-1.9	-4.1	-8.4	-2.2	0	0	0	-6.6	0	0	0
CS76139	Gy-0	0.4	3.1	1.7	0.4	-1.4	1	1	1	-6.6	1	1	1
CS28345	Hh-0	0.2	4.3	1.5	-4.6	-2.8	1	1	1	-6.5	1	1	1
CS76143	Hovdala-2	-1.8	0.4	-4.3	-6.1	-4.7	1	1	1	-6.5	1	1	1
CS28350	Hn-0	-3.1	2.4	-1.6	-2.6	-4	1	1	1	-6.5	1	1	1
CS76242	Ta-0	-1.4	2.2	-0.5	-0.5	-2.6	1	1	1	-6.5	1	1	1
CS76094	Bay-0	-4.8	-4.5	-7.1	-7	-2.6	1	1	1	-6.5	1	1	1
CS76214	Pro-0	5.9	-3.1	0	6.2	3.1	1	1	0	-6.4	0	0	0
CS28395	Kn-0	-3.8	5.3	-0.9	-1.5	-6.3	1	1	1	-6.3	1	1	1
CS76175	Löv-5	2.2	6.2	3.4	0.1	-2.9	1	1	0	-6.3	1	1	0
CS28457	Li-5:2	-1.8	5.1	1.2	-3.2	-3.9	1	1	0	-6.2	1	1	0
CS28637	PHW-37	1.3	0.4	-1.6	-5	-2	1	1	0	-6.2	1	1	0
CS76122	DraIV6-16	-2.1	1.1	-1.2	-3.8	-2.3	1	1	0	-6.2	1	1	0
CS28739	Si-0	-0.2	4.7	5	-5.1	0.3	1	1	1	-6.1	1	1	1
CS76229	Sparta-1	0.8	4.6	0.2	-3.9	-4.4	1	1	1	-6	1	1	1
CS76230	Sq-8	0.9	-1.7	-5.1	-8.5	-3.4	1	1	1	-6	1	1	1
CS28787	Uk-1	-2.1	1.7	-1.1	-4.2	-2.8	1	1	1	-6	1	1	1
CS28394	Kl-5	-2.5	-1.3	-3	-6.5	-1.7	1	1	1	-6	1	1	1
CS76261	TOU-H-12	-4.1	-3.1	1.4	-6.1	4.5	0	0	0	-6	1	1	0
CS76293	Ull 2-3	-6.6	-1.5	-3.9	-7.4	-2.4	1	1	1	-5.9	1	1	1
CS76116	Cvi-0	-4.1	-1.4	-3.8	-6.2	-2.3	1	1	1	-5.9	1	1	1
CS22689	RRS-10	-0.9	2.3	0.7	0.2	-1.5	1	1	0	-5.9	1	1	0
CS76128	Fäb-4	-2.7	-2.7	-4.1	-3.1	-1.4	1	1	0	-5.9	1	1	0
CS76111	CIBC-17	-1.7	5.9	-3.1	-5.9	-9	0	0	0	-5.8	1	1	1
CS28580	Ob-1	-4.6	-6.9	-9.5	-13.1	-2.6	1	1	0	-5.8	1	1	0
CS28049	Ann-1	-7.7	-2.1	-5.4	-7.1	-3.4	1	1	1	-5.8	1	1	1
CS76305	Yo-0	0.1	-0.2	-5.1	-3	-4.9	1	1	1	-5.8	1	1	1
CS28336	Ha-0	-3.6	-2.1	-0.5	-1.4	1.6	1	1	1	-5.8	1	1	1
CS28382	Kelsterbach-2	0.9	6.1	4	-4.8	-2.1	1	1	0	-5.7	1	1	0
CS76153	Kin-0	-1.6	-0.3	-4.4	-5.9	-4.1	1	1	1	-5.7	1	1	1
CS28282	Go-0	-0.8	1.6	3	-1.2	1.5	1	1	0	-5.7	1	1	0
CS28810	Wag-5	-1.5	1.1	0.5	0.2	-0.5	1	1	0	-5.7	1	1	0
CS28014	Amel-1	2	2	0.1	-5.6	-1.9	1	1	1	-5.6	1	1	1
CS76244	Tamm-2	-4	2.5	-1.1	-3.3	-3.7	1	1	1	-5.6	1	1	1
CS28495	Mnz-0	-3.5	1.2	-4.6	-3.9	-5.8	1	1	1	-5.6	1	1	1
CS28573	Nw-0	-6.2	-2.8	-4.6	-7.7	-1.9	1	1	1	-5.6	1	1	1
CS76292	UKSW06-202	3	-1.3	-2.8	-4.7	-1.5	1	1	0	-5.6	1	1	0
CS76239	T540	1.9	2.7	2.6	-0.5	0	1	1	1	-5.6	1	1	1
CS28128	Ca-0	-0.9	-0.2	-2	-2.9	-1.8	1	1	1	-5.6	1	1	1
CS76240	T620	0.9	2.1	1.2	-3.9	-0.8	1	1	0	-5.5	1	1	0
CS76232	Ste-3	1.2	2.4	-3.1	-3.2	-5.6	1	1	1	-5.5	1	1	1
CS76110	Cen-0	-6.3	-3.2	-6.1	-5.1	-2.9	1	1	0	-5.5	1	1	0
CS76103	Bu-0	0.1	-0.3	-0.7	-0.7	-0.4	1	1	1	-5.5	1	1	1
CS28724	Sapporo-0	3.7	2.8	2	5	-0.8	1	1	0	-5.5	1	1	0
CS76283	UKSE06-278	-1.5	3.7	-0.1	-5.4	-3.8	1	1	0	-5.4	1	1	0
CS28369	Jl-3	-5.2	-0.2	1.2	-5.9	1.3	1	1	1	-5.4	1	1	1
CS76195	Na-1	-6.9	-4.7	-8.1	-9.8	-3.4	1	1	0	-5.4	1	1	0
CS76166	Liarum	-1.9	2	-4.2	-1.8	-6.2	1	1	1	-5.4	1	1	1
CS76275	UKNW06-059	-0.9	3.2	-0.6	0.2	-3.8	1	1	0	-5.4	1	1	0
CS76272	UKID37	-4.7	-0.4	-4.1	-3	-3.7	0	0	0	-5.4	0	0	0
CS76976	PHW-3	-4.6	-4.1	-2.7	-2.6	1.4	0	0	0	-5.4	0	0	0
CS76129	Fei-0	-5.1	4.3	0.8	-6.4	-3.4	1	1	1	-5.3	1	1	1
CS28142	CIBC-5	-2.4	2.4	-0.6	-4.6	-3	1	1	1	-5.3	1	1	1
CS28099	Bsch-0	-4.7	-1.3	-3.3	-5.6	-2.1	1	1	1	-5.3	1	1	1
CS76087	Ag-0	3.2	8.6	7.7	4.2	-0.9	1	1	1	-5.3	1	1	1
CS76213	Pna-17	6.7	4.8	2.7	0.8	-2.1	1	1	1	-5.3	1	1	1
CS76277	UKNW06-386	-5.4	-4.4	-6.5	-7.2	-2.1	1	1	0	-5.3	1	1	0
CS28181	CSHL-5	4.7	1.1	-2.5	2.9	-3.6	0	0	0	-5.3	0	0	0
CS28210	Do-0	1.7	2.7	1.7	-4.3	-1	1	1	0	-5.2	1	1	1
CS76154	Kno-18	-1.1	4.7	0.8	-1.2	-3.9	1	1	1	-5.2	1	1	1
CS76135	Ge-0	0.4	1.1	-0.7	7	-1.8	1	1	1	-5.2	0	0	0
CS28141	CIBC-4	1.9	6.2	-2.2	-4.3	-8.4	0	0	0	-5.1	1	1	0
CS28583	Old-1	-0.2	2.9	0.8	-2.2	-2.1	1	1	1	-5.1	1	1	1
CS28631	PHW-31	0	4.5	2.5	-0.5	-2	1	1	0	-5.1	1	1	0
CS76098	Blh-1	0.5	0.7	3.2	-4.1	2.5	1	1	1	-5.1	1	1	1
CS28133	Cha-0	3.7	-1.3	-0.4	-1.4	0.9	1	1	0	-5.1	1	1	0
CS28809	Wag-4	-3.4	6.8	4.9	-3.7	-1.8	1	1	0	-5	1	1	0
CS76099	Bor-1	-1.2	6.2	0.6	-3.4	-5.5	1	1	1	-5	1	1	1
CS76298	Vår2-1	5.1	5.2	-1.2	-3.5	-6.4	1	1	0	-5	1	1	0
CS76217	Rak-2	-0.4	6.2	2.5	-1.6	-3.6	1	1	1	-5	1	1	1
CS76092	App1-16	0.6	6.1	4.7	-0.5	-1.3	1	1	1	-5	1	1	1
CS28277	Ge-1	-4.1	-1.5	-2.1	-6.2	-0.6	1	1	0	-5	1	1	0
CS76170	Lis-2	2.5	6.5	5.6	2	-0.9	1	1	1	-5	1	1	1
CS28564	No-0	-1.2	-1.1	-1.2	-5.2	-0.1	1	1	1	-5	1	1	1
CS28373	Jm-1	0.2	0.4	1.4	-3.8	1	1	1	0	-5	1	1	0
CS76279	UKNW06-460	3.9	5	2.2	1.3	-2.8	1	1	0	-5	1	1	0
CS76248	TDr-3	5.8	3.4	0.8	7.5	-2.6	1	1	0	-5	0	0	0
CS76222	Rsch-4	-2.8	1.5	-2.9	-3.3	-4.4	1	1	1	-4.9	1	1	1
CS28780	Tsu-0	0.1	3.2	5.1	-1	1.9	1	1	1	-4.9	1	1	1
CS76141	Hod	-0.5	3.1	3	-0.9	-0.1	1	1	1	-4.9	1	1	1
CS76140	Hi-0	-4	4	-3.4	-5.4	-7.5	1	1	1	-4.8	1	1	1
CS28268	Fr-4	-7.5	5	2.3	-3.2	-2.7	1	1	0	-4.8	1	1	0
CS28490	Mc-0	0.4	3.9	-0.1	-4	-4	1	1	1	-4.8	1	1	1
CS76112	CLE-6	-1.3	3.7	0.2	-3.9	-3.5	0	0	0	-4.8	0	0	0
CS76137	Gr-1	-1.3	6.2	4.2	-0.1	-2	1	1	1	-4.8	1	1	1
CS76151	KBS-Mac-8	2.2	4.5	4.9	1	0.4	1	1	0	-4.8	1	1	0
CS76100	Bor-4	-2	3.9	-1.1	-3.1	-4.9	1	1	1	-4.7	1	1	1
CS76269	Udul 1-34	-8.6	-7.6	-7.6	-11.7	0	1	1	0	-4.7	1	1	0
CS76101	Br-0	-1.1	7.3	5.2	-0.2	-2	1	1	1	-4.6	1	1	1
CS76278	UKNW06-436	-0.5	5	3.2	-2.2	-1.8	1	1	0	-4.6	1	1	0
CS76157	LAC-3	-1.6	2.5	-1	-2.9	-3.5	1	1	0	-4.6	1	1	0
CS28193	Com-1	0.5	3.2	2.2	-0.2	-1	1	1	1	-4.6	1	1	1
CS76227	Shahdara	5.8	3.8	-2.4	7	-6.1	1	1	1	-4.6	0	0	0
CS28510	N4	0.3	-2.3	-1.4	7.2	0.9	1	1	0	-4.6	0	0	0
CS76249	Tdr-8	-4.7	4.3	-1.2	-3.3	-5.4	1	1	1	-4.5	1	1	1
CS76226	Se-0	-3.9	-0.1	1.7	-4.7	1.8	1	1	1	-4.5	1	1	1
CS76182	MIB-22	1.4	1.1	1.1	-0.2	0	1	1	0	-4.5	1	1	0
CS28568	Nok-1	-2.2	-3.1	-3.8	-3.5	-0.7	1	1	0	-4.5	1	1	0
CS76297	Van-0	-1.6	5.9	-0.1	-5.7	-6	1	1	1	-4.4	1	1	1
CS28201	Da(1)-12	-3.1	3.4	-2.7	-5.8	-6.2	1	1	1	-4.4	1	1	1
CS28650	Pog-0	-1.2	3.3	-1.1	-3.9	-4.4	1	1	1	-4.4	1	1	1
CS76127	Est-1	3.2	3.9	0.1	-0.5	-3.8	1	1	1	-4.4	1	1	1
CS28202	Db-0	-1.5	-0.6	-1.7	-1	-1	1	1	0	-4.4	1	1	0
CS76187	MNF-Pot-48	-2.2	3.9	-0.8	-1.7	-4.7	1	1	0	-4.3	1	1	0
CS76212	PHW-34	-1.6	-2	-3.3	-5.7	-1.2	0	0	0	-4.3	0	0	0
CS76159	Lc-0	-4.2	-3	-4.2	-5.6	-1.2	1	1	0	-4.3	1	1	0
CS28160	Cnt-1	0	3.9	2.6	-2.4	-1.3	1	1	1	-4.2	1	1	1
CS76287	UKSE06-429	2.8	1.3	-2.6	-4.4	-3.9	1	1	0	-4.2	1	1	0
CS28633	PHW-33	0.7	-2.3	-2.7	-7.2	-0.4	1	1	0	-4.2	1	1	0
CS76203	Oy-0	-2.4	-0.3	-3.2	-2.4	-2.9	1	1	1	-4.2	1	1	1
CS28051	Arby-1	1.6	0.1	-1.6	-2.1	-1.6	1	1	0	-4.2	1	1	0
CS28243	Est-0	-3.5	3	0	-4.6	-3	1	1	0	-4.1	1	1	0
CS76257	TOU-A1-67	-3.8	0.5	-7.1	-6	-7.5	0	0	0	-4	0	0	0
CS28513	N7	2.8	5.3	2.3	1.4	-3	1	1	0	-4	1	1	0
CS76256	TOU-A1-62	-0.4	4.3	-1.6	-4.3	-5.8	1	1	0	-3.9	1	1	0
CS76301	Wei-0	1.5	2.4	-2.2	-3.1	-4.6	1	1	1	-3.9	1	1	1
CS28795	Utrecht	-1.4	-1.2	-5.2	-6.7	-4	1	1	1	-3.9	1	1	1
CS76303	Ws-0	-3.6	-0.9	-3.2	-5.9	-2.3	1	1	1	-3.9	1	1	1
CS76163	LDV-58	-3.1	-1.7	-3	-7.2	-1.3	1	1	0	-3.8	1	1	0
CS76255	TOU-A1-43	-1.4	3.5	0	-1.9	-3.5	1	1	0	-3.8	1	1	0
CS28833	Wt-3	-1	0.3	-2.7	-2.7	-3	1	1	0	-3.8	1	1	0
CS76304	Wt-5	-1.4	5.3	1.4	-4.5	-3.9	1	1	1	-3.7	1	1	1
CS28017	An-2	2.2	3.8	2.1	-1.3	-1.7	1	1	0	-3.7	1	1	0
CS28208	Di-1	0.1	3	1.2	1.4	-1.7	1	1	0	-3.7	1	1	0
CS28779	Tscha-1	-4.3	2.6	1.2	-7.1	-1.4	1	1	1	-3.6	1	1	1
CS76136	Got-7	0.7	6.4	4.7	1.2	-1.7	1	1	1	-3.6	1	1	1
CS28822	WI-0	0.7	6	2.4	1.3	-3.6	1	1	1	-3.6	1	1	1
CS28454	Li-3	-4.9	-3.6	-2.2	-7.8	1.4	1	1	0	-3.6	1	1	0
CS76123	DralV6-35	3.7	2.5	1.4	-1.6	-1.1	1	1	0	-3.6	1	1	0
CS76218	Ren-1	-2.8	-2.6	-2.8	-4.6	-0.2	1	1	1	-3.6	1	1	1
CS76146	HSm	-1	-0.8	-5.6	2.6	-4.8	1	1	1	-3.6	0	0	0
CS76186	MNF-Jac-32	5.4	7.7	2	1.7	-5.8	1	1	0	-3.5	1	1	0
CS28140	CIBC-2	-0.5	0.9	-2.1	-5.1	-3	1	1	0	-3.5	1	1	0
CS76263	TOU-I-17	-4.3	-2.7	-4.3	-4.6	-1.6	1	1	0	-3.5	1	1	0
CS76183	MIB-28	-6.9	-1.1	-2.7	-9.2	-1.6	1	1	0	-3.4	1	1	0
CS76289	UKSE 06-482	1.5	8.3	-5.1	0.2	-13.4	0	0	0	-3.4	1	1	0
CS28575	Nw-2	-1.2	0.6	-2	-6.4	-2.5	1	1	0	-3.4	1	1	0
CS28407	KNO-11	0.9	4.2	1.4	-1.8	-2.8	1	1	0	-3.4	1	1	0
CS76253	TOU-A1-116	-2.2	-0.3	-4.2	-6	-4	1	1	0	-3.4	1	1	0
CS76097	Bla-1	-0.7	1.9	-2.8	-3.1	-4.7	1	1	1	-3.4	1	1	1
CS76190	Mr-0	2.6	6	2.4	2.2	-3.6	1	1	0	-3.4	1	1	0
CS76259	TOU-C-3	-5.7	-3.4	-1.4	-4	2.1	1	1	0	-3.4	1	1	0
CS28423	Krot-2	-5.4	2	-2.9	-7.5	-4.8	1	1	0	-3.3	1	1	0
CS76192	Mt-0	-2.4	3	-1.9	-3.5	-4.9	1	1	1	-3.3	1	1	1
CS28595	Pa-2	-2	1.8	-0.7	-2.7	-2.5	1	1	0	-3.3	1	1	0
CS28692	ROM-1	5.6	5.9	-5.8	-5.1	-2.9	1	1	0	-3.3	1	1	0
CS76280	UKSE06-062	-2.3	-3.8	-4.1	-4.9	-0.3	1	1	0	-3.2	1	1	0
CS76121	DraIV1-14	0.9	2.2	1.1	1.4	-1.2	1	1	0	-3.2	1	1	0
CS76208	Paw-3	-2.9	6.2	3	-5	-3.2	1	1	0	-3.1	1	1	0
CS76084	11 PNA 4.101	0.8	5.3	0.5	-3.9	-4.9	1	1	0	-3.1	1	1	0
CS28636	PHW-36	0	2.3	1.1	-2.6	-1.1	1	1	0	-3.1	1	1	0
CS76270	UKID101	-1.9	-1.2	-3.8	-4.7	-2.7	1	1	0	-3.1	1	1	0
CS28651	Pr-0	-0.4	-2.6	-3.3	-5.7	-0.7	1	1	0	-3.1	1	1	0
CS28758	Tha-1	-5	0.2	-3.6	-7.3	-3.9	1	1	1	-3	1	1	1
CS76251	Tottarp-2	-5.5	1.8	-0.9	-3.7	-2.7	1	1	1	-3	1	1	1
CS76172	LL-0	-2.8	-1	-4	-4.9	-3	1	1	1	-3	1	1	1
CS76114	Ct-1	-5.4	-3	-5.8	-6.4	-2.8	1	1	1	-3	1	1	1
CS76264	TOU-I-2	-0.9	2.6	-0.1	0.2	-2.7	1	1	0	-3	1	1	0
CS76120	DraIV1-5	0.7	0.2	-0.8	-1.6	-1.1	0	0	0	-3	1	1	0
CS28054	Baa-1	5.4	1.3	-2.5	-0.4	-3.8	1	1	1	-3	1	1	1
CS76168	Lip-0	-1.2	-2.8	-6.2	1.4	-3.4	1	1	1	-3	0	0	0
CS76107	CAM-16	-8.3	-5	-6.2	-10	-1.3	1	1	0	-2.9	1	1	0
CS76184	MIB-84	-2.9	2.8	2.3	-7.5	-0.6	1	1	0	-2.8	1	1	0
CS76225	Sav-1	-1.8	7.3	5.7	-2.9	-1.6	0	0	0	-2.8	0	0	0
CS76162	LDV-34	0.7	2.3	1.3	-4.9	-1.1	1	1	0	-2.8	1	1	0
CS76209	Pent-1	0.3	6.3	5	1.8	-1.2	1	1	0	-2.8	1	1	0
CS28743	Sp-0	1.2	4.1	-0.9	2.5	-4.9	1	1	1	-2.8	1	1	1
CS76288	UKSE06-466	6	1.3	0.1	6.7	-1.2	0	0	0	-2.8	0	0	0
CS76147	In-0	-4.4	3.2	-2.6	-5.7	-5.8	1	1	1	-2.7	1	1	1
CS28750	Ste-0	-1.2	4.3	2.1	-2.7	-2.2	1	1	0	-2.7	1	1	0
CS76285	UKSE06-351	-3.5	1	-5	-5.7	-6	1	1	0	-2.7	1	1	0
CS76220	Rmx-A180	-2	2.5	-2.1	-4.2	-4.6	1	1	1	-2.7	1	1	1
CS28628	PHW-28	1	4.8	2.8	0.1	-2	1	1	0	-2.7	1	1	0
CS76296	Uod-7	-4.2	-0.1	-2.7	-4.5	-2.7	1	1	1	-2.7	1	1	1
CS76125	Eden-2	0.4	0.3	8.8	-2.7	8.5	0	0	0	-2.7	1	1	1
CS76106	C24	-0.7	-1.3	-4.7	2.4	-3.4	1	1	1	-2.7	0	0	0
CS28663	Pu2-24	1.5	5	1.4	0	-3.6	1	1	0	-2.6	1	1	0
CS76265	TOU-I-6	5.1	6	4.7	3.9	-1.3	1	1	0	-2.6	1	1	0
CS76115	CUR-3	-1.7	2	-0.6	-7.8	-2.6	1	1	0	-2.5	1	1	0
CS76090	ALL 1-3	1.5	1.1	-3	-4.6	-4.1	1	1	0	-2.5	1	1	0
CS76144	HR-5	-4.3	6.9	7	-4	0.1	1	1	1	-2.4	1	1	1
CS76131	Fjä1-2	2.8	3.8	-0.8	-5	-4.6	1	1	1	-2.4	1	1	1
CS28018	Ang-0	3.6	4.4	1.2	2.1	-3.2	1	1	1	-2.4	1	1	1
CS76221	Rou-0	-3.2	-2.9	3.9	3.8	-2	1	1	1	-2.4	1	1	1
CS76089	ALL 1-2	-2.7	4.3	-4	-6	-8.3	0	0	0	-2.3	1	1	0
CS76095	Belmonte-4-94	-2.2	-0.4	-2.3	-6.5	-1.9	1	1	0	-2.3	1	1	0
CS76224	Sap-0	-5.3	-1.3	-1.4	-6.9	-0.1	1	1	1	-2.3	1	1	1
CS28814	Wc-2	-2.3	0.8	-3.5	-4.5	-4.3	1	1	0	-2.3	1	1	0
CS28645	Pn-0	-0.2	3.1	-3.6	-5.3	-6.6	1	1	0	-2.2	1	1	0
CS76302	Wil-1	2.2	6.4	5.3	2.7	-1	1	1	1	-2.2	1	1	1
CS28732	Sg-1	0.2	7	3.4	-3.3	-3.6	1	1	1	-2.1	1	1	1
CS76211	Petergof	4.1	3.9	-0.7	-1.4	-4.6	1	1	1	-2.1	1	1	1
CS28236	Ep-0	2.8	5.2	6	0.6	0.7	1	1	0	-2.1	1	1	0
CS76096	Bg2	2.8	2.9	-0.2	-0.6	-3.2	1	1	1	-2.1	1	1	1
CS76185	MNF-Che-2	1.5	5.5	5.2	1.8	-0.3	1	1	1	-2.1	1	1	1
CS76274	UKID80	0.5	-0.3	-4.4	-3.7	-4.2	1	1	0	-2.1	1	1	0
CS76180	Map-42	2.3	4	1.4	1.7	-2.7	1	1	0	-2	1	1	0
CS28419	Kr-0	0	2.4	1.1	-6.4	-1.3	1	1	0	-1.9	1	1	0
CS76290	UKSE 06-520	-2.9	3.2	0.1	-4.5	-3.1	1	1	0	-1.8	1	1	0
CS76108	CAM-61	0.8	2.6	0.9	0.2	-1.8	1	1	0	-1.8	1	1	0
CS28274	Ga-2	1.7	5.7	-1.5	-4.3	-7.2	1	1	0	-1.7	1	1	0
CS28097	Bs-2	-2.6	-1	-3.8	-8.8	-2.9	1	1	0	-1.6	1	1	0
CS28800	Ven-1	1.1	2.4	0.4	-2.8	-1.9	1	1	1	-1.6	1	1	1
CS76284	UKSE06-349	0.6	6.3	9	3.1	2.6	1	1	0	-1.6	1	1	0
CS76291	UKSE06-628	2.1	-0.3	-3.4	-3.4	-3.2	1	1	0	-1.5	1	1	0
CS28786	Ty-0	-4.4	-4.5	-7.3	-6.9	-2.8	1	1	1	-1.4	1	1	1
CS28007	Aa-0	-4.8	-5.5	-4.7	2.6	0.8	1	1	1	-1.4	0	0	0
CS76091	An-1	-0.7	2.7	-0.2	-2.6	-2.9	1	1	1	-1.3	1	1	1
CS6751	Kas-2	5.1	6.6	3.8	3.1	-2.8	1	1	1	-1.3	1	1	1
CS28108	Bu-8	-1	1.4	-0.2	-4.1	-1.6	0	0	0	-1.2	0	0	0
CS28214	Dra-2	0.6	4.8	4.5	-0.2	-0.3	1	1	0	-1	1	1	0
CS28713	RRS-7	0.9	-0.8	-2.2	-2.1	-1.4	1	1	0	-1	1	1	0
CS76196	NC-6	-3.2	-0.9	-3.4	-3.8	-2.5	0	0	0	-0.9	0	0	0
CS76231	St-0	4	4.5	-0.7	5.4	-5.2	1	1	1	-0.9	1	1	1
CS76245	TDr-1	5	4.7	-0.3	5.7	-4.9	1	1	1	-0.9	1	1	1
CS76173	Lm-2	-5.3	3.2	-3.3	-4.4	-6.5	1	1	1	-0.8	1	1	1
CS28013	Alst-1	-2.2	-1.8	-6.6	-4.1	-4.8	1	1	1	-0.6	1	1	1
CS28527	Nc-1	-3.5	4.9	1.8	-4.3	-3.1	1	1	1	-0.4	1	1	1
CS76254	TOU-A1-12	-3.2	1.9	-5	-6	-6.9	0	0	0	-0.4	0	0	0
CS28492	Mh-0	-6.1	-1.5	-2.8	-8.8	-1.3	1	1	1	-0.4	1	1	1
CS28163	Co-2	-3.8	0.3	-4.1	-4.5	-4.4	1	1	0	-0.4	1	1	0
CS28332	Gu-1	-3.6	3.2	-1.6	-4.2	-4.7	1	1	0	-0.2	1	1	0
CS76164	Ler-1	-4.6	-2.1	-1.8	-1.5	0.3	1	1	1	-0.1	1	1	1
CS76085	328PNA054	3.7	2.3	2.4	-6.5	0.1	1	1	0	0	1	1	0
CS76238	T510	2.8	6.9	4.7	-0.3	-2.2	1	1	0	0.5	1	1	0
CS76199	NFA-8	0	-0.6	-5.7	-6.2	-5.1	1	1	1	0.5	1	1	1
CS76126	Edi-0	-4.8	-0.1	-4.9	-6.8	-4.8	1	1	1	0.6	1	1	1
CS28550	NFC-20	2.3	2.5	1.4	-0.6	-1.1	1	1	0	0.8	1	1	0
CS76191	Mrk-0	-5.1	-3.1	-2.4	-6.6	0.7	1	1	0	1	1	1	0
CS76093	Ba-1	-1.8	1.4	0.9	0.8	-2.7	1	1	1	1.1	1	1	1
CS76161	LDV-25	1.5	-0.9	-0.4	-5	0.5	1	1	0	1.5	1	1	0
CS76197	Nd-1	0	0.5	-2.6	-7.7	-3.1	1	1	1	1.8	1	1	1
CS76160	LDV-14	-0.9	-0.6	-2	-4	-1.4	1	1	0	2.2	1	1	0
CS28091	Boot-1	-6.5	-4.1	-4.8	-7.4	-0.7	1	1	1	3.2	1	1	1
CS76308	Zdrl2-25	0.8	4.4	-3.2	-2	-7.6	1	1	0	3.4	1	1	0
CS76174	Lom 1-1	-6.2	1.8	-0.7	-7.1	-2.5	1	1	1	3.6	1	1	1
CS28610	PHW-10	2.2	3.1	1.7	0.2	-1.3	1	1	0	4.1	1	1	0
CS76273	UKID48	2.3	4	0.6	-1.6	-3.4	1	1	0	4.2	1	1	0
CS76295	Ull3-4	-0.7	3.8	1	-0.6	-2.9	1	1	0	4.4	1	1	0
CS76228	SLSP-30	2.3	2.5	1.1	0.9	-1.4	1	1	0	5.4	1	1	0
CS76299	VOU-1	-1.8	3	-4	-3.9	-7	1	1	0	5.9	1	1	0
CS76282	UKSE06-272	-3	8	4.5	-3.8	-3.5	1	1	0	8.1	1	1	0
CS76235	T1080	-1.4	1.8	2.9	-2	1	1	1	1	9.3	1	1	1
CS28626	PHW-26	-2.9	-1.8	-4.2	-6.8	-2.4	1	1	0	9.6	1	1	0
