# Supplementary material for: Genome‐wide association study reveals novel players in defense hormone crosstalk in Arabidopsis
Source: Plant Cell Environ. 2018 Jul 3;41(10):2342–56. doi: 10.1111/pce.13357 (PMC6175328; doi:10.1111/pce.13357)
Supplement: Supplementary file 1 — Supplemental Table S1. PDF1.2 gene expression data in 349 Arabidopsis thaliana accessions treated with MeJA or a combination of MeJA and either SA or ABA. Supplemental Table S2. Arabidopsis thaliana loci of SNP‐trait associations and underlying candidate genes within 15 kb up‐ and down‐stream of identified SNPs associated with ABA/JA crosstalk. Supplemental Table S3. List of T‐DNA insertion lines used in this study. Supplemental Table S4. List of primers used in this study. Supplemental Figure S1. Relative PDF1.2 expression in T‐DNA insertion lines of candidate genes associated with SA‐JA crosstalk. Supplemental Figure S2. Relative PDF1.2 expression in T‐DNA insertion lines of candidate genes associated with ABA‐JA crosstalk. [file PCE-41-2342-s001.zip › Supplemental Table S2.xlsx]

## Sheet: MeJA-SA dataset
Supplemental Table S2: Arabidopsis thaliana loci of SNP-trait associations and underlying candidate genes within 15 kb up- and down-stream of identified SNPs associated with SA/JA crosstalk. Genes to which the identified SNP is most closely associated are indicated in red
Chromosome #	Locus #	SNP	Genes in 30-kb window	TAIR gene description
Chr. 1	locus S1	5290892	At1g15340	MBD10, methyl-CPG-binding domain 10
			At1g15350	unknown protein; BEST Arabidopsis thaliana protein match is: unknown protein (TAIR:AT3G15770.2)
			At1g15360	SHN1, WIN1, Integrase-type DNA-binding superfamily protein
			At1g15370	SNARE-like superfamily protein
			At1g15380	GLYI4, Lactoylglutathione lyase / glyoxalase I family protein
			At1g15390	ATDEF1, PDF1A, peptide deformylase 1A
			At1g15410	aspartate-glutamate racemase family
	locus S2	10816814	At1g30500	NF-YA7, nuclear factor Y, subunit A7
			At1g30510	ATRFNR2, RFNR2, root FNR 2
			At1g30520	AAE14, acyl-activating enzyme 14
			At1g30530	UGT78D1, UDP-glucosyl transferase 78D1
			At1g30540	Actin-like ATPase superfamily protein
			At1g30550	S-adenosyl-L-methionine-dependent methyltransferases superfamily protein
			At1g30560	Major facilitator superfamily protein
			At1g30570	HERK2, hercules receptor kinase 2
		10816849	At1g30500	NF-YA7, nuclear factor Y, subunit A7
			At1g30510	ATRFNR2, RFNR2, root FNR 2
			At1g30520	AAE14, acyl-activating enzyme 14
			At1g30530	UGT78D1, UDP-glucosyl transferase 78D1
			At1g30540	Actin-like ATPase superfamily protein
			At1g30550	S-adenosyl-L-methionine-dependent methyltransferases superfamily protein
			At1g30560	Major facilitator superfamily protein
			At1g30570	HERK2, hercules receptor kinase 2
	locus S3	25370825	At1g67650	SRP72 RNA-binding domain
			At1g67660	Restriction endonuclease, type II-like superfamily protein
			At1g67670	unknown protein; BEST Arabidopsis thaliana protein match is: unknown protein (TAIR:AT1G24405.1)
			At1g67680	SRP72 RNA-binding domain
			At1g67690	Zincin-like metalloproteases family protein
			At1g67710	ARR11, response regulator 11
	locus S4	26930199	At1g71410	ARM repeat superfamily protein
			At1g71420	Tetratricopeptide repeat (TPR)-like superfamily protein
			At1g71430	unknown protein
			At1g71440	PFI, TFC E, tubulin folding cofactor E / Pfifferling (PFI)
			At1g71450	Integrase-type DNA-binding superfamily protein
			At1g71460	Pentatricopeptide repeat (PPR-like) superfamily protein
			At1g71470	unknown protein; BEST Arabidopsis thaliana protein match is: unknown protein (TAIR:AT3G22090.1)
			At1g71480	Nuclear transport factor 2 (NTF2) family protein
			At1g71490	Tetratricopeptide repeat (TPR)-like superfamily protein
Chr. 3	locus S5	7663911	At3g21720	ICL, isocitrate lyase
			At3g21730	FOLB3, Dihydroneopterin aldolase
			At3g21740	APO4, Arabidopsis thaliana protein of unknown function (DUF794)
			At3g21750	UGT71B1, UDP-glucosyl transferase 71B1
			At3g21760	HYR1, UDP-Glycosyltransferase superfamily protein
			At3g21770	Peroxidase superfamily protein
			At3g21780	UGT71B6, UDP-glucosyl transferase 71B6
			At3g21790	UDP-Glycosyltransferase superfamily protein
	locus S6	15387458	At3g43470	zinc ion binding;nucleic acid binding
			At3g43480	BEST Arabidopsis thaliana protein match is: zinc ion binding;nucleic acid binding (TAIR:AT3G43470.1)
			At3g43490	Zinc knuckle (CCHC-type) family protein
			At3g43500	unknown protein; BEST Arabidopsis thaliana protein match is: unknown protein (TAIR:AT1G42080.1)
			At3g43505	LCR30, low-molecular-weight cysteine-rich 30
Chr. 4	locus S7	8628431	At4g15090	FAR1, FRS (FAR1 Related Sequences) transcription factor family
			At4g15093	catalytic LigB subunit of aromatic ring-opening dioxygenase family
			At4g15100	scpl30, serine carboxypeptidase-like 30
			At4g15110	CYP97B3, cytochrome P450, family 97, subfamily B, polypeptide 3
			At4g15120	VQ motif-containing protein
			At4g15130	ATCCT2, CCT2, phosphorylcholine cytidylyltransferase2
			At4g15140	unknown protein
			At4g15150	glycine-rich protein
Chr. 5	locus S8	10860659	At5g28830	calcium-binding EF hand family protein
			At5g28840	GME, GDP-D-mannose 3',5'-epimerase
Chr. 5	locus S9	13115072	At5g34850	ATPAP26, PAP26, purple acid phosphatase 26
			At5g34852	maturase, pseudogene, similar to maturase {Saururus chinensis}
			At5g34853	transposable element gene
			At5g34854	transposable element gene
			At5g34855	transposable element gene
			At5g34856	transposable element gene
			At5g34857	transposable element gene

## Sheet: MeJA-ABA  dataset 
Supplemental Table S2: Arabidopsis thaliana loci of SNP-trait associations and underlying candidate genes within 15 kb up- and downstream of identified SNPs associated with ABA/JA crosstalk. Genes to which the identified SNP is most closely associated are indicated in red.
Chromosome #	Locus #	SNP	Genes in 30-kb window	TAIR gene description
Chr. 1	locus A1	5556531	At1g16180	Serinc-domain containing serine and sphingolipid biosynthesis protein
			At1g16190	RAD23A, Rad23 UV excision repair protein family
			At1g16220	Protein phosphatase 2C family protein
			At1g16225	Target SNARE coiled-coil domain protein
			At1g16230	Target SNARE coiled-coil domain protein
			At1g16240	ATSYP51, SYP51, syntaxin of plants 51
			At1g16250	Galactose oxidase/kelch repeat superfamily protein
			At1g16260	Wall-associated kinase family protein
			At1g16270	Protein kinase superfamily protein with octicosapeptide/Phox/Bem1p domain
			At1g16280	AtRH36, RH36, SWA3, RNA helicase 36
		5574566	At1g16260	Wall-associated kinase family protein
			At1g16270	Protein kinase superfamily protein with octicosapeptide/Phox/Bem1p domain
			At1g16280	AtRH36, RH36, SWA3, RNA helicase 36
			At1g16300	GAPCP-2, glyceraldehyde-3-phosphate dehydrogenase of plastid 2
			At1g16310	Cation efflux family protein
			At1g16320	Uncharacterized conserved protein (DUF2358)
			At1g16330	CYCB3;1, cyclin b3;1
			At1g16340	ATKDSA2, ATKSDA, Aldolase superfamily protein
			At1g16350	Aldolase-type TIM barrel family protein
			At1g16360	LEM3 (ligand-effect modulator 3) family protein / CDC50 family protein
			At1g16370	ATOCT6, OCT6, organic cation/carnitine transporter 6
			At1g16380	ATCHX1, CHX1, Cation/hydrogen exchanger family protein
		5586883	At1g16300	GAPCP-2, glyceraldehyde-3-phosphate dehydrogenase of plastid 2
			At1g16310	Cation efflux family protein
			At1g16320	Uncharacterized conserved protein (DUF2358)
			At1g16330	CYCB3;1, cyclin b3;1
			At1g16340	ATKDSA2, ATKSDA, Aldolase superfamily protein
			At1g16350	Aldolase-type TIM barrel family protein
			At1g16360	LEM3 (ligand-effect modulator 3) family protein / CDC50 family protein
			At1g16370	ATOCT6, OCT6, organic cation/carnitine transporter 6
			At1g16380	ATCHX1, CHX1, Cation/hydrogen exchanger family protein
		5594518	At1g16310	Cation efflux family protein
			At1g16320	Uncharacterized conserved protein (DUF2358)
			At1g16330	CYCB3;1, cyclin b3;1
			At1g16340	ATKDSA2, ATKSDA, Aldolase superfamily protein
			At1g16350	Aldolase-type TIM barrel family protein
			At1g16360	LEM3 (ligand-effect modulator 3) family protein / CDC50 family protein
			At1g16370	ATOCT6, OCT6, organic cation/carnitine transporter 6
			At1g16380	ATCHX1, CHX1, Cation/hydrogen exchanger family protein
			At1g16390	3-Oct, ATOCT3, organic cation/carnitine transporter 3
			At1g16400	CYP79F2, cytochrome P450, family 79, subfamily F, polypeptide 2
			At1g16410	BUS1, CYP79F1, SPS1, cytochrome p450 79f1
		5597922	At1g16330	CYCB3;1, cyclin b3;1
			At1g16340	ATKDSA2, ATKSDA, Aldolase superfamily protein
			At1g16350	Aldolase-type TIM barrel family protein
			At1g16360	LEM3 (ligand-effect modulator 3) family protein / CDC50 family protein
			At1g16370	ATOCT6, OCT6, organic cation/carnitine transporter 6
			At1g16380	ATCHX1, CHX1, Cation/hydrogen exchanger family protein
			At1g16390	3-Oct, ATOCT3, organic cation/carnitine transporter 3
			At1g16400	CYP79F2, cytochrome P450, family 79, subfamily F, polypeptide 2
			At1g16410	BUS1, CYP79F1, SPS1, cytochrome p450 79f1
			At1g16420	ATMC8, MC8, metacaspase 8
		5595279	At1g16330	CYCB3;1, cyclin b3;1
			At1g16340	ATKDSA2, ATKSDA, Aldolase superfamily protein
			At1g16350	Aldolase-type TIM barrel family protein
			At1g16360	LEM3 (ligand-effect modulator 3) family protein / CDC50 family protein
			At1g16370	ATOCT6, OCT6, organic cation/carnitine transporter 6
			At1g16380	ATCHX1, CHX1, Cation/hydrogen exchanger family protein
			At1g16390	3-Oct, ATOCT3, organic cation/carnitine transporter 3
			At1g16400	CYP79F2, cytochrome P450, family 79, subfamily F, polypeptide 2
			At1g16410	BUS1, CYP79F1, SPS1, cytochrome p450 79f1
		5596717	At1g16330	CYCB3;1, cyclin b3;1
			At1g16340	ATKDSA2, ATKSDA, Aldolase superfamily protein
			At1g16350	Aldolase-type TIM barrel family protein
			At1g16360	LEM3 (ligand-effect modulator 3) family protein / CDC50 family protein
			At1g16370	ATOCT6, OCT6, organic cation/carnitine transporter 6
			At1g16380	ATCHX1, CHX1, Cation/hydrogen exchanger family protein
			At1g16390	3-Oct, ATOCT3, organic cation/carnitine transporter 3
			At1g16400	CYP79F2, cytochrome P450, family 79, subfamily F, polypeptide 2
			At1g16410	BUS1, CYP79F1, SPS1, cytochrome p450 79f1
		5596938	At1g16330	CYCB3;1, cyclin b3;1
			At1g16340	ATKDSA2, ATKSDA, Aldolase superfamily protein
			At1g16350	Aldolase-type TIM barrel family protein
			At1g16360	LEM3 (ligand-effect modulator 3) family protein / CDC50 family protein
			At1g16370	ATOCT6, OCT6, organic cation/carnitine transporter 6
			At1g16380	ATCHX1, CHX1, Cation/hydrogen exchanger family protein
			At1g16390	3-Oct, ATOCT3, organic cation/carnitine transporter 3
			At1g16400	CYP79F2, cytochrome P450, family 79, subfamily F, polypeptide 2
			At1g16410	BUS1, CYP79F1, SPS1, cytochrome p450 79f1
		5597472	At1g16330	CYCB3;1, cyclin b3;1
			At1g16340	ATKDSA2, ATKSDA, Aldolase superfamily protein
			At1g16350	Aldolase-type TIM barrel family protein
			At1g16360	LEM3 (ligand-effect modulator 3) family protein / CDC50 family protein
			At1g16370	ATOCT6, OCT6, organic cation/carnitine transporter 6
			At1g16380	ATCHX1, CHX1, Cation/hydrogen exchanger family protein
			At1g16390	3-Oct, ATOCT3, organic cation/carnitine transporter 3
			At1g16400	CYP79F2, cytochrome P450, family 79, subfamily F, polypeptide 2
			At1g16410	BUS1, CYP79F1, SPS1, cytochrome p450 79f1
			At1g16420	ATMC8, MC8, metacaspase 8
		5599853	At1g16330	CYCB3;1, cyclin b3;1
			At1g16340	ATKDSA2, ATKSDA, Aldolase superfamily protein
			At1g16350	Aldolase-type TIM barrel family protein
			At1g16360	LEM3 (ligand-effect modulator 3) family protein / CDC50 family protein
			At1g16370	ATOCT6, OCT6, organic cation/carnitine transporter 6
			At1g16380	ATCHX1, CHX1, Cation/hydrogen exchanger family protein
			At1g16390	3-Oct, ATOCT3, organic cation/carnitine transporter 3
			At1g16400	CYP79F2, cytochrome P450, family 79, subfamily F, polypeptide 2
			At1g16410	BUS1, CYP79F1, SPS1, cytochrome p450 79f1
			At1g16420	ATMC8, MC8, metacaspase 8
			At1g16430	Surfeit locus protein 5 subunit 22 of Mediator complex
		5599283	At1g16330	CYCB3;1, cyclin b3;1
			At1g16340	ATKDSA2, ATKSDA, Aldolase superfamily protein
			At1g16350	Aldolase-type TIM barrel family protein
			At1g16360	LEM3 (ligand-effect modulator 3) family protein / CDC50 family protein
			At1g16370	ATOCT6, OCT6, organic cation/carnitine transporter 6
			At1g16380	ATCHX1, CHX1, Cation/hydrogen exchanger family protein
			At1g16390	3-Oct, ATOCT3, organic cation/carnitine transporter 3
			At1g16400	CYP79F2, cytochrome P450, family 79, subfamily F, polypeptide 2
			At1g16410	BUS1, CYP79F1, SPS1, cytochrome p450 79f1
			At1g16420	ATMC8, MC8, metacaspase 8
		5605341	At1g16340	ATKDSA2, ATKSDA, Aldolase superfamily protein
			At1g16350	Aldolase-type TIM barrel family protein
			At1g16360	LEM3 (ligand-effect modulator 3) family protein / CDC50 family protein
			At1g16370	ATOCT6, OCT6, organic cation/carnitine transporter 6
			At1g16380	ATCHX1, CHX1, Cation/hydrogen exchanger family protein
			At1g16390	3-Oct, ATOCT3, organic cation/carnitine transporter 3
			At1g16400	CYP79F2, cytochrome P450, family 79, subfamily F, polypeptide 2
			At1g16410	BUS1, CYP79F1, SPS1, cytochrome p450 79f1
			At1g16420	ATMC8, MC8, metacaspase 8
			At1g16430	Surfeit locus protein 5 subunit 22 of Mediator complex
			At1g16440	RSH3, root hair specific 3
			At1g16445	S-adenosyl-L-methionine-dependent methyltransferases superfamily protein
			At1g16450	tRNA-Arg
			At1g16460	ATMST2, ATRDH2, MST2, RDH2, ST2, STR2, rhodanese homologue 2
		5773452	At1g16820	vacuolar ATP synthase catalytic subunit-related / V-ATPase-related / vacuolar proton pump-related
			At1g16825	Reticulon family protein
			At1g16830	Pentatricopeptide repeat (PPR) superfamily protein
			At1g16840	unknown protein; BEST Arabidopsis thaliana protein match is: unknown protein (TAIR:AT1G78890.1)
			At1g16850	unknown protein; BEST Arabidopsis thaliana protein match is: unknown protein (TAIR:AT5G64820.1)
			At1g16858	CPuORF55, conserved peptide upstream open reading frame 55
			At1g16860	Ubiquitin-specific protease family C19-related protein
			At1g16870	mitochondrial 28S ribosomal protein S29-related
			At1g16880	uridylyltransferase-related
			At1g16890	UBC13B, UBC36, ubiquitin-conjugating enzyme 36
			At1g16900	Alg9-like mannosyltransferase family
			At1g16905	Curculin-like (mannose-binding) lectin family protein
			At1g16910	LSH8, Protein of unknown function (DUF640)
			At1g16920	ATRABA1B, RAB11, RABA1b, RAB GTPase homolog A1B
Chr.1	locus A4	24405454	At1g65590	ATHEX1, HEXO3, beta-hexosaminidase 3
			At1g65610	ATGH9A2, KOR2, Six-hairpin glycosidases superfamily protein
			At1g65620	AS2, Lateral organ boundaries (LOB) domain family protein
			At1g65630	DegP3, DegP protease 3
			At1g65640	DegP4, DegP protease 4
			At1g65650	UCH2, Peptidase C12, ubiquitin carboxyl-terminal hydrolase 1
			At1g65660	SMP1, Pre-mRNA splicing Prp18-interacting factor
Chr.2	locus A6	18462676	At2g44745	WRKY family transcription factor
			At2g44750	TPK2, thiamin pyrophosphokinase 2
			At2g44760	Domain of unknown function (DUF3598)
			At2g44770	ELMO/CED-12 family protein
			At2g44780	Encodes a Uclacyanin/Basic blue family protein [pseudogene
			At2g44790	UCC2, uclacyanin 2
			At2g44800	2-oxoglutarate (2OG) and Fe(II)-dependent oxygenase superfamily protein
		18463557	At2g44745	WRKY family transcription factor
			At2g44750	TPK2, thiamin pyrophosphokinase 2
			At2g44760	Domain of unknown function (DUF3598)
			At2g44770	ELMO/CED-12 family protein
			At2g44780	Encodes a Uclacyanin/Basic blue family protein [pseudogene
			At2g44790	UCC2, uclacyanin 2
			At2g44800	2-oxoglutarate (2OG) and Fe(II)-dependent oxygenase superfamily protein
Chr.4	locus A12	798322	At4g01820	MDR3, PGP3, P-glycoprotein 3
			At4g01830	PGP5, P-glycoprotein 5
			At4g01840	ATKCO5, ATTPK5, KCO5, TPK5, Ca2+ activated outward rectifying K+ channel 5
			At4g01850	AtSAM2, MAT2, SAM-2, SAM2, S-adenosylmethionine synthetase 2
			At4g01860	Transducin family protein / WD-40 repeat family protein
			At4g01870	tolB protein-related
			At4g01880	methyltransferases
Chr. 5	locus A16	9115536	At5g26040	HDA2, histone deacetylase 2
			At5g26050	Plant self-incompatibility protein S1 family
			At5g26060	Plant self-incompatibility protein S1 family
			At5g26070	hydroxyproline-rich glycoprotein family protein
			At5g26080	proline-rich family protein
			At5g26090	Plant self-incompatibility protein S1 family
			At5g26100	unknown protein; BEST Arabidopsis thaliana protein match is: unknown protein (TAIR:AT3G44170.1)
			At5g26110	Protein kinase superfamily protein
			At5g26120	ASD2, ATASD2, alpha-L-arabinofuranosidase 2
			At5g26130	CAP (Cysteine-rich secretory proteins, Antigen 5, and Pathogenesis-related 1 protein) superfamily protein
		9115772	At5g26040	HDA2, histone deacetylase 2
			At5g26050	Plant self-incompatibility protein S1 family
			At5g26060	Plant self-incompatibility protein S1 family
			At5g26070	hydroxyproline-rich glycoprotein family protein
			At5g26080	proline-rich family protein
			At5g26090	Plant self-incompatibility protein S1 family
			At5g26100	unknown protein; BEST Arabidopsis thaliana protein match is: unknown protein (TAIR:AT3G44170.1)
			At5g26110	Protein kinase superfamily protein
			At5g26120	ASD2, ATASD2, alpha-L-arabinofuranosidase 2
			At5g26130	CAP (Cysteine-rich secretory proteins, Antigen 5, and Pathogenesis-related 1 protein) superfamily protein
		9116219	At5g26040	HDA2, histone deacetylase 2
			At5g26050	Plant self-incompatibility protein S1 family
			At5g26060	Plant self-incompatibility protein S1 family
			At5g26070	hydroxyproline-rich glycoprotein family protein
			At5g26080	proline-rich family protein
			At5g26090	Plant self-incompatibility protein S1 family
			At5g26100	unknown protein; BEST Arabidopsis thaliana protein match is: unknown protein (TAIR:AT3G44170.1)
			At5g26110	Protein kinase superfamily protein
			At5g26120	ASD2, ATASD2, alpha-L-arabinofuranosidase 2
			At5g26130	CAP (Cysteine-rich secretory proteins, Antigen 5, and Pathogenesis-related 1 protein) superfamily protein
		9116243	At5g26040	HDA2, histone deacetylase 2
			At5g26050	Plant self-incompatibility protein S1 family
			At5g26060	Plant self-incompatibility protein S1 family
			At5g26070	hydroxyproline-rich glycoprotein family protein
			At5g26080	proline-rich family protein
			At5g26090	Plant self-incompatibility protein S1 family
			At5g26100	unknown protein; BEST Arabidopsis thaliana protein match is: unknown protein (TAIR:AT3G44170.1)
			At5g26110	Protein kinase superfamily protein
			At5g26120	ASD2, ATASD2, alpha-L-arabinofuranosidase 2
			At5g26130	CAP (Cysteine-rich secretory proteins, Antigen 5, and Pathogenesis-related 1 protein) superfamily protein
			At5g26140	ATLOG9, LOG9, Putative lysine decarboxylase family protein
		9116911	At5g26040	HDA2, histone deacetylase 2
			At5g26050	Plant self-incompatibility protein S1 family
			At5g26060	Plant self-incompatibility protein S1 family
			At5g26070	hydroxyproline-rich glycoprotein family protein
			At5g26080	proline-rich family protein
			At5g26090	Plant self-incompatibility protein S1 family
			At5g26100	unknown protein; BEST Arabidopsis thaliana protein match is: unknown protein (TAIR:AT3G44170.1)
			At5g26110	Protein kinase superfamily protein
			At5g26120	ASD2, ATASD2, alpha-L-arabinofuranosidase 2
			At5g26130	CAP (Cysteine-rich secretory proteins, Antigen 5, and Pathogenesis-related 1 protein) superfamily protein
			At5g26140	ATLOG9, LOG9, Putative lysine decarboxylase family protein
Chr. 5	locus A17	17355410	At5g43190	Galactose oxidase/kelch repeat superfamily protein
			At5g43196	Pseudogene of AT5G43210; endo/excinuclease amino terminal domain-containing protein
			At5g43200	Zinc finger, C3HC4 type (RING finger) family protein
			At5g43210	Excinuclease ABC, C subunit, N-terminal
			At5g43230	unknown protein; BEST Arabidopsis thaliana protein match is: unknown protein (TAIR:AT3G01810.3)
			At5g43240	Protein of unknown function (DUF674)
			At5g43245	unknown protein; LOCATED IN: endomembrane system; Has 30201 Blast hits to 17322 proteins in 780 species: Archae - 12; Bacteria - 1396; Metazoa - 17338; Fungi - 3422; Plants - 5037; Viruses - 0; Other Eukaryotes - 2996 (source: NCBI BLink)
			At5g43250	NF-YC13, nuclear factor Y, subunit C13
			At5g43260	chaperone protein dnaJ-related
			At5g43270	SPL2, squamosa promoter binding protein-like 2
			At5g43280	ATDCI1, DCI1, DCI1, delta(3,5),delta(2,4)-dienoyl-CoA isomerase 1
Chr. 5	locus A18	17889674	At5g44370	PHT4;6, phosphate transporter 4;6
			At5g44380	FAD-binding Berberine family protein
			At5g44390	FAD-binding Berberine family protein
			At5g44400	FAD-binding Berberine family protein
			At5g44410	FAD-binding Berberine family protein
Chr. 5	locus A19	23607135	At5g58370	P-loop containing nucleoside triphosphate hydrolases superfamily protein
			At5g58380	CIPK10, PKS2, SIP1, SNRK3.8, SOS3-interacting protein 1
			At5g58390	Peroxidase superfamily protein
			At5g58400	Peroxidase superfamily protein
			At5g58410	HEAT/U-box domain-containing protein
			At5g58412	Putative membrane lipoprotein
			At5g58420	Ribosomal protein S4 (RPS4A) family protein
			At5g58430	ATEXO70B1, EXO70B1, exocyst subunit exo70 family protein B1
